# Supplementary material for: Risk Models for Monitoring Postoperative Complication Rates After Paediatric Cardiac Surgery
Source: Eur J Cardiothorac Surg. 2025 Sep 26;67(10):ezaf317. doi: 10.1093/ejcts/ezaf317 (PMC12515064; doi:10.1093/ejcts/ezaf317)
Supplement: ezaf317_Supplementary_Data [file ezaf317_supplementary_data.zip]

Archive with 1 entries (1 files):
- Supplementary Materials EJCTS.docx
